# Supplementary material for: Cellular sialoglycans are differentially required for endosomal and cell-surface entry of SARS-CoV-2 in lung cell lines
Source: PLoS Pathog. 2024 Dec 3;20(12):e1012365. doi: 10.1371/journal.ppat.1012365 (PMC11642992; doi:10.1371/journal.ppat.1012365)
Supplement: S1 Data — Excel spreadsheet containing the underlying numerical data for Figs 1C–1D, 2B–2C, 3B–3C, 4A–4B, 5B–5C, 6B, 6D–6F, 7A–7C, S1B, S2, S3A–S3C, S4B and S5B. (XLSX) [file ppat.1012365.s006.xlsx]

## Sheet: Fig 1C
	RLU
		MERSpp				MERSpp
	No Env (A549)	A549-D	A549-DT		No Env (Calu-3)	Calu-3
	870	583800	272600		20	5080
	1250	909300	271100		20	8510
	1170	1171000	296000		120	9080
	1050	581800	291500		10	23000
	560	380000	349500		10	16900
	510	334900	278200		10	21800
					40
					10
					20
	Fold change vs No Env
		MERSpp				MERSpp
	No Env (avg)	A549-D	A549-DT		No Env (avg)	Calu-3
	901.667	302.329	647.468		28.8889	175.846
		300.665	1008.47			294.577
		328.281	1298.71			314.308
		323.29	645.25			796.154
		387.616	421.442			585
		308.54	371.423			754.615
	Values are RLU (top) or calculated fold change versus the average of the no envelope pseudoparticles (bottom). From two independent experiments performed in duplicate.

## Sheet: Fig 1D
	RLU									RLU									RLU
	A549-A									A549-AT									Calu-3
	No Env	VSVpp	SARS1pp	WIV1pp	WIV16pp	SARS2pp Hu-1	SARS2pp delta	SARS2pp omicron		No Env	VSVpp	SARS1pp	WIV1pp	WIV16pp	SARS2pp Hu-1	SARS2pp delta	SARS2pp omicron		No Env	VSVpp	SARS1pp	WIV1pp	WIV16pp	SARS2pp Hu-1	SARS2pp delta	SARS2pp omicron
	870	4300000	15680000	3961000	6019000	81010	136400	769600		1500	4.1544e+06	8579000	3270000	2676000	672700	2706000	216200		20	1360000	80	1340	60	360	3080	30
	1250	2230000	16890000	4614000	6885000	108200	156800	686200		1250	3.26113e+06	9701000	3196000	3039000	747500	3092000	183300		20	1650000	40	330	90	510	1230	670
	1170	2310000	13710000	4310000	6152000	85420	176100	633100		1170	3.55889e+06	10070000	3065000	2518000	756700	2856000	160200		120	1510000	50	530	60	480	680	30
	1050	2930000	13910000	3985000	5945000	56200	170100	628900		1050		6154000	2207000	2122000	763500	2867000	152100		10	4300000	60	130	50	210	2880	140
		2300000	13220000	4785000	4542000	125400	235900	942800				4997000	2528000	1932000	887100	2469000	217400		10	2230000	70	1130	50	310	1680	70
		2510000	11970000	4487000	4232000	38600	167900	901000				1579000	4000000	1727000	861900	3189000	191900		10	2310000	160	570	50	110	2020	50
			11790000	4479000	3745000	116500	137100	920200				8181000	2931000	3264000	350200	1954000	238200		40	2930000	610	80		800	1300	30
			13050000	4176000	3821000	113500	190300	873900				9085000	3201000	3406000	705100	1999000	217000		10	2300000	590	980		280	3140	680
												10450000	3156000	3053000	669800	2680000	248300		20	2510000	690	620
												9420000	3118000	2774000	517500	1800000	424700
												6720000	2824000	2125000	467200	1487000	439200
												7226000	2751000	2230000	767100	1706000	456000
	Fold change vs no env average									Fold change vs no env average									Fold change vs no env average
	A549-A									A549-AT									Calu-3
	No Env	VSVpp	SARS1pp	WIV1pp	WIV16pp	SARS2pp Hu-1	SARS2pp delta	SARS2pp omicron		No Env	VSVpp	SARS1pp	WIV1pp	WIV16pp	SARS2pp Hu-1	SARS2pp delta	SARS2pp omicron		No Env	VSVpp	SARS1pp	WIV1pp	WIV16pp	SARS2pp Hu-1	SARS2pp delta	SARS2pp omicron
	1110	5492.7	14451.6	3650.69	5547.47	74.6636	125.714	709.309		1110	3742.7	6904.63	2631.79	2153.72	541.408	2177.87	174.004		28.8889	47076.9	2.76923	46.3846	2.07692	12.4615	106.615	1.03846
		2848.54	15566.8	4252.53	6345.62	99.7235	144.516	632.442			2937.96	7807.65	2572.23	2445.88	601.61	2488.53	147.525			57115.4	1.38462	11.4231	3.11538	17.6538	42.5769	23.1923
		2950.73	12635.9	3972.35	5670.05	78.7281	162.304	583.502			3206.2	8104.63	2466.8	2026.56	609.014	2298.59	128.934			52269.2	1.73077	18.3462	2.07692	16.6154	23.5385	1.03846
		3742.7	12820.3	3672.81	5479.26	51.7972	156.774	579.631				4952.92	1776.26	1707.85	614.487	2307.44	122.414			148846	2.07692	4.5	1.73077	7.26923	99.6923	4.84615
		2937.96	12184.3	4410.14	4186.18	115.576	217.419	868.94				4021.73	2034.61	1554.93	713.964	1987.12	174.97			77192.3	2.42308	39.1154	1.73077	10.7308	58.1538	2.42308
		3206.2	11032.3	4135.48	3900.46	35.576	154.747	830.415				1270.82	3219.32	1389.94	693.682	2566.6	154.447			79961.5	5.53846	19.7308	1.73077	3.80769	69.9231	1.73077
			10866.4	4128.11	3451.61	107.373	126.359	848.111				6584.31	2358.95	2626.96	281.851	1572.64	191.71			101423	21.1154	2.76923		27.6923	45	1.03846
			12027.6	3848.85	3521.66	104.608	175.392	805.438				7311.87	2576.26	2741.25	567.485	1608.85	174.648			79615.4	20.4231	33.9231		9.69231	108.692	23.5385
												8410.46	2540.04	2457.14	539.074	2156.94	199.839			86884.6	23.8846	21.4615
												7581.49	2509.46	2232.6	416.499	1448.69	341.811
												5408.45	2272.84	1710.26	376.016	1196.78	353.481
												5815.69	2214.08	1794.77	617.384	1373.04	367.002
	Values are RLU (top) or calculated fold change versus the average of the no envelope pseudoparticles (bottom). From 2-3 independent experiments performed with technical replicates.

## Sheet: Fig 2B
	SARS2pp Hu-1
	A549-A			A549-AT
	DMSO	E64d	Camostat	DMSO	E64d	Camostat
	95.3	11.4943	35.8	96.38	91.34	45.46
	122	27.0115	138	151	52.18	64.65
	82.7	6.70498	37.3	52.63	71.83	40.82
	103	35.8935	112	60.9	73.6	16.25
	43.2	13.6882	137	122.62	96.62	15.3
	154	50.6464	130	116.48	66.31	13.77
	113	72.2671	180	110.28	50.93	12.79
	93.7	33.0641	96.5	100.28	13.14	8.29
	93.2	66.1282	132	89.44	69.31	12.4
	SARS2pp omicron
	A549-A			A549-AT
	DMSO	E64d	Camostat	DMSO	E64d	Camostat
	169.67	3.81	110.33	79.22	33.43	95.28
	54.49	7.52	81.384	91.51	27.74	88.4
	75.85	10.61	80.62	129.27	41.79	63.32
	163.89	9.02	69.9	101.58	31.33	48
	71.05	27.21	53.28	92.54	51.81	53.61
	65.06	6.27	74.098	105.88	28.61	81.89
	107.88	3.91	110.33	89.16	28.59	58.02
	103.24	1.23	81.3	101.68	22.74	55
	88.88	28.16	80.62	109.16	32.32	66.14
	SARS2pp delta
	A549-A			A549-AT
	DMSO	E64d	Camostat	DMSO	E64d	Camostat
	124.79	65.91	119.36	134.86	69.31	12.4
	89.66	49.95	86.54	58.82	80.83	16.75
	85.55	41.65	72.18	106.32	57.74	12.01
	78.38	43.29	102.91	88.38	50.88	8.43
	105.5	38.51	84.97	90.41	21.93	7.55
	116.12	55.04	130.41	121.21	77.48	25.56
	93.06	127.64	87.8	127.73		17.95
	103.65	41.98	82.8	77.73		32.12
	103.29	60.93	63.74	94.54		24.87
	Values are percentage of the average of each DMSO control. From 3 independent experiments each performed in triplicate.

## Sheet: Fig 2C
	SARS1pp
	A549-A			A549-AT
	DMSO	E64d	Camostat	DMSO	E64d	Camostat
	95.4	17.5	89.9	90.78	25.82	101.8
	99.6	22.3	107	102.66	20.66	88.91
	105	15.3	139	106.56	21.28	81.49
	127.811	7.96686	116.805	145.03	26.49	130.65
	77.9645	7.41302	135.195	117.76	25.38	98.96
	94.2249	5.5129	212.592	37.21	17.73	62.52
	138.485	18.6077	123.37	121.02	21.62	108.23
	82.0289	19.1694	115.2	93.53	33.07	120.49
	79.486	17.0247	117.447	85.45	31.45	93.91
	WIV1pp
	A549-A			A549-AT
	DMSO	E64d	Camostat	DMSO	E64d	Camostat
	93.7	10.4	75.8	102.93	14.23	76.27
	117	3.51	88.5	100.6	18.68	68.65
	89.2	6.12	82.6	96.47	13.47	74.16
	103	6.76	116	75.8	8.69	41.21
	96.3	7.01	76.4	86.82	11.46	55.4
	100	7.37	152	137.38	5.67	58.42
	134	11.2	79.7	93.41	29.9	65.41
	92.6	11.6	64.9	90.8	36.45	75.65
	73	9.11	56.4	115.79	56.93	163.14
	WIV16pp
	A549-A			A549-AT
	DMSO	E64d	Camostat	DMSO	E64d	Camostat
	101	55.1	101	97.51	16.18	81.88
	99.3	9.11	200	110.74	19.7	110.7
	99.9	16	64.8	91.75	24.09	56.66
	119	21.5	170	110.12	16.68	68.81
	101	16.7	155	100.26	22.4	70.52
	79.9	19.6	181	89.62	21.48	86.61
	109	26.6	94.6	56.53	11.99	55.45
	96	31.2	45.7	115.42	14.79	56.27
	94.6	15.4	123	128.05	14.06	65.53
	Values are percentage of the average of each DMSO control. From 3 independent experiments each performed in triplicate.

## Sheet: Fig 3B
	A549			A549-ACE2			A549-ACE2-CMAS KO
	CR3022 only	SGP	NanH + SGP	CR3022 only	SGP	NanH + SGP	CR3022 only	SGP
	1322	1679	1799	8810	58840	53093	6804	48411
	1448	1463	1814	8865	52371	51307	6095	55891
				8838	54195	59857	7039	50094
				8893	52731	53275	6341	58638
	Values are mean fluorescence intensity. From two experiments performed in duplicate.

## Sheet: Fig 3C
	A549-ACE2
	Blank	CR3022 only	SGP	Heparin + SGP
	850	8810	58840	16301
	913	8865	52371	11887
	879	8838	59857	16462
	956	8893	53275	12119
	Values are mean fluorescence intensity. From two experiments performed in duplicate.

## Sheet: Fig 4A
	VSVpp		SARS1pp		WIV1pp		WIV16 pp		SARS2pp Hu-1		SARS2pp delta		SARS2pp omicron
	WT	CMAS KO	WT	CMAS KO	WT	CMAS KO	WT	CMAS KO	WT	CMAS KO	WT	CMAS KO	WT	CMAS KO
	145.874	32.8183	96.2225	22.0632	87.7877	13.8574	89.8089	9.20764	128.132	57.285	183.41	36.86	143.91	3.56
	75.7895	30.3226	112.788	15.3956	152.928	29.5739	119.287	7.87006	68.2061	23.2391	75.7	12.77	76.88	3.01
	78.3362	28.8217	90.989	17.3283	59.2846	13.6295	90.9045	6.54013	103.662	46.3639	80.02	17.71	81.26	3.06
	106.18	59.1726	121.023	21.7209	82.0555	23.0512	119.03	6.12796	78.9222	15.8084	60.87	36.23	97.95	0.56
	101.894	49.769	116.647	28.1668	68.2835	21.0679	72.2194	6.46965	113.353	59.6707	101.61	43.8	77.72	2.31
	91.9255	59.226	62.33	30.1005	149.661	7.32823	108.751	7.83783	107.725	59.0659	98.39	53.83	91.71	0.81
	113.523	40.9567	113.709	15.2771	112.891	4.35367	89.4406	5.71544	115.913	29.2145	145.33	67.26	107.88	0.93
	89.011	39.5604	107.217	12.031	99.9286	21.4175	111.558	5.6516	104.626	19.9797	113.89	67.04	103.24	1.63
	97.4661	32.4551	79.0746	20.9381	87.1804	10.1118	99.0018	8.15971	79.4611	13.2689	40.78	18.5	88.88	0.47
	Values are percentage of the average infectivity (RLU) in A549-ACE2 WT cells. From 3 independent experiments each performed in triplicate.

## Sheet: Fig 4B
	SARS2pp Hu-1
	A549-A WT		A549-A CMAS KO
	DMSO	E64d	DMSO	E64d
	139.16	12.95	24.03	13.38
	88.58	30.33	30.02	60.13
	72.26	20.97	30.06	25.24
	157.51	53.87	10.53	68.01
	55.45	21.55	33.32	47.61
	87.03	62.37	9.59	26.25
	102.07	29.57	15.94	16.47
	109	36.94	37.33	74
	88.93	36.99	25.81	31.06
	SARS2pp delta
	A549-A WT		A549-A CMAS KO
	DMSO	E64d	DMSO	E64d
	124.79	65.91	48.7	17.86
	89.66	49.95	25.86	26.11
	85.55	41.65	58.05	35.04
	78.38	43.29	22.45	17.73
	105.5	38.51	34.61	22.41
	116.12	55.04	58.36	25.95
	145.33	43.72	67.26	54.62
	113.89	64.59	67.04	41.96
	40.78	82.39	18.5	34.66
	SARS2pp omicron
	A549-A WT		A549-A CMAS KO
	DMSO	E64d	DMSO	E64d
	169.67	3.81	1.88	1.69
	54.49	7.52	4.83	2.19
	75.85	10.61	10.9	1.31
	163.89	9.02	0.77	2.37
	71.05	6.27	2.54	2
	65.06	12.45	7.3	5.82
	96.33	4.62	10.29	2.54
	95.34	3.91	11.6	0.21
	108.33	1.23	0.56	3.08
	Values are percentage of the average infectivity (RLU) in DMSO-treated A549-ACE2 WT cells. From 3 independent experiments each performed in triplicate.

## Sheet: Fig 5B
	SARS2pp Hu-1								SARS2pp Hu-1
	A549-A		A549-AT		Calu-3				A549-A		A549-AT		Calu-3
	NT	NanH	NT	NanH	NT	NanH			NT	NanH	NT	NanH	NT	NanH
	99.21	49.79	68.82	117.34	93.4376	50.7691			99.21	49.79	68.82	117.34	93.4376	50.7691
	49	48.04	117.91	99.01	64.5331	56.4101			49	48.04	117.91	99.01	64.5331	56.4101
	151.79	41.93	113.27	109.16	140.697	74.1529			151.79	41.93	113.27	109.16	140.697	74.1529
	73.4604	54.3664	102.34	112.47	42.1687	94.5783			73.4604	54.3664	102.34	112.47	42.1687	94.5783
	135.484	49.79	102.11	107.29	116.265	104.217			135.484	49.79	102.11	107.29	116.265	104.217
	91.0557	36.728	95.55	89.84	141.566	113.253			91.0557	36.728	95.55	89.84	141.566	113.253
	149	56.3	92.71	108.98	78.6	85			149	56.3	92.71	108.98	78.6	85
	81.2	40.7	103.01	117.76	101	134			81.2	40.7	103.01	117.76	101	134
	70.1	32.2	104.28	105.45	120	98.7			70.1	32.2	104.28	105.45	120	98.7
									Values are percentage of the average infectivity (RLU) in non-treated (NT) cells. From 3 independent experiments each performed in triplicate.

## Sheet: Fig 5C
	SARS2pp delta
	A549-A		A549-AT		Calu-3
	NT	NanH	NT	NanH	NT	NanH
	70.56	79.47	111.24	72.97	146.37	120.3
	114.26	56.47	101.8	85.79	83.71	76.69
	115.19	37.6	86.96	99.06	85.21	149.37
	99.6	67.6	106.09	93.09	68.64	143.36
	100.4	70.77	98.82	89.6	53.38	100.41
	100.26	65.36	93.81	96.98	156.81	21.18
	84.28	69.27	95.09	81.29	84.71	86.86
	81.87	48.19	107.19	82.96	121.17	40.25
	133.85	32.78	99.01	87.08	98.89	83.96
	Values are percentage of the average infectivity (RLU) in non-treated (NT) cells. From 3 independent experiments each performed in triplicate.

[truncated: 15 more sheets: Fig 5D, Fig 6B, Fig 6D, Fig 6E, Fig 6F, Fig 7A, Fig 7B, Fig 7C, Supp Fig 1B, Supp Fig 2, Supp Fig 3A, Supp Fig 3B, Supp Fig 3C, Supp Fig 4B, Supp Fig 5B]
